# Supplementary material for: Lacticaseibacillus rhamnosus Impedes Growth of Listeria spp. in Cottage Cheese through Manganese Limitation
Source: Foods. 2021 Jun 11;10(6):1353. doi: 10.3390/foods10061353 (PMC8230772; doi:10.3390/foods10061353)
Supplement: Supplementary file 1 [file foods-10-01353-s001.zip]

Archive with 1 entries (1 files):
- foods-1227388-supplementary.pdf
